# Supplementary material for: gJLS2: an R package for generalized joint location and scale analysis in X-inclusive genome-wide association studies
Source: G3 (Bethesda). 2022 Feb 24;12(4):jkac049. doi: 10.1093/g3journal/jkac049 (PMC8982384; doi:10.1093/g3journal/jkac049)
Supplement: jkac049_Supplementary_Data [file jkac049_supplementary_data.zip]

Archive with 13 entries (12 files):
- Suppl/
- Suppl/Supp.Figure_1_G3-2022-403216.pdf
- Suppl/Supp.Figure_10_G3-2022-403216.pdf
- Suppl/Supp.Figure_11_G3-2022-403216.pdf
- Suppl/Supp.Figure_2_G3-2022-403216.pdf
- Suppl/Supp.Figure_3_G3-2022-403216.pdf
- Suppl/Supp.Figure_4_G3-2022-403216.pdf
- Suppl/Supp.Figure_5_G3-2022-403216.pdf
- Suppl/Supp.Figure_6_G3-2022-403216.pdf
- Suppl/Supp.Figure_7_G3-2022-403216.pdf
- Suppl/Supp.Figure_8_G3-2022-403216.pdf
- Suppl/Supp.Figure_9_G3-2022-403216.pdf
- Suppl/Supplemental_Material_G3-2022-403216.docx
